# Supplementary material for: Association of suicidal behavior with exposure to suicide and suicide attempt: A systematic review and multilevel meta-analysis
Source: PLoS Med. 2020 Mar 31;17(3):e1003074. doi: 10.1371/journal.pmed.1003074 (PMC7108695; doi:10.1371/journal.pmed.1003074)
Supplement: S1 Data — (XLS) [file pmed.1003074.s001.xls]

## Sheet: Incidence_08082019
Study name	Subgroup within study	Outcome in study	Exposure proximity	Exposure behaviour	Suicidal outcome	Year	ROB score	Population at risk at risk	Data format	Exposed Events	Non-exposed Events	Exposed Non-events	Non-exposed Non-events	Odds ratio	Log odds ratio	Std Err	Variance	Location	Study design	Psychological autopsy	Active or passive	Exposure measurement	Outcome measurement	Definition exposure	Definition self-harm	Definition of outcome	Time since exposure	Average time since exposure	Incident/Prevalence	AF	AG	AH
Ahmadi et al. 2015	Suicide attempt Family	Sibling or parental history of suicide attempt (pp389)	Family	Suicide attempt	Suicide attempt	2015	Fair	Youth	Cohort 2x2 (All cells)	38	113	42	258	2.06574	0.725488	0.250701	0.0628508	Iran	Case-control	No	Passive	Self-report	Official records	Parent or sibling suicide attempt	Deliberate	Deliberate self-harm or suicide attempt	Lifetime	Not reported	Incident
Ahmadi et al. 2015	Suicide Family	History of suicide in the family (pp389)	Family	Suicide	Suicide attempt	2015	Fair	Youth	Cohort 2x2 (All cells)	57	94	69	231	2.03006	0.708068	0.216804	0.0470039	Iran	Case-control	No	Passive	Self-report	Official records	Family history of suicide	Deliberate	Deliberate self-harm or suicide attempt	Lifetime	Not reported	Incident
Almeida et al. 2012	Suicide Family	Suicide in Family- Table 1	Family	Suicide	Suicidal ideation	2012	Good	Adult	Cohort 2x2 (All cells)	117	906	1137	19130	2.17276	0.775999	0.102871	0.0106	Australia	Cross-sectional	No	Passive	Self-report	Self-report	Family history of suicide	N/A	Validated questionnaire	Lifetime	Not reported	Incident
Brent et al. 1996a	Suicide Friend	Suicide attempt (pp646)	Friend	Suicide	Suicide attempt	1996	Good	Youth	Cohort 2x2 (All cells)	4	5	162	170	0.839506	-0.174941	0.679746	0.462055	USA	Cohort	No	Passive	Self-report	Informant	Friend suicide	Deliberate	Deliberate self-harm or suicide attempt	1-3 years	36 months	Incident
Brent et al. 1996b	Suicide Family	Suicide attempts (wave III) Table 2	Family	Suicide	Suicide attempt	1996	Good	Youth	Cohort 2x2 (All cells)	1	19	0	22	3.46154	1.24171	1.66204	2.76239	USA	Cohort	No	Passive	Self-report	Self-report	Sibling suicide	Deliberate	Deliberate self-harm or suicide attempt	1-3 years	37.6 months	Incident
Brent et al. 2015	Suicide attempt Family	Proband lifetime history of suicide (Table 3)	Family	Suicide attempt	Suicide attempt	2015	Good	Youth	Odds ratio					4.79	1.56653	0.512944	0.263112	USA	Cohort	No	Passive	Self-report	Self-report	Family suicide	N/A	Suicidal behavior with intent to die	3-5 years	5.6 yrs	Incident
Chachamovich et al. 2015	Suicide attempt Family	Family history of suicide attempts among relatives (page 272)	Family	Suicide attempt	Suicide	2016	Fair	Youth	Cohort 2x2 (All cells)	33	87	30	90	1.13793	0.129212	0.293669	0.0862417	Canada	Case-control	Yes	Passive	Informant	Official records	Family history of suicide attempt	No definition	Sucide	Lifetime	Not reported	Incident
Chachamovich et al. 2015	Suicide Family	Family history of suicide completion (page 272)	Family	Suicide	Suicide	2016	Fair	Youth	Cohort 2x2 (All cells)	35	85	14	106	3.11765	1.13708	0.348136	0.121199	Canada	Case-control	Yes	Passive	Informant	Official records	Family history of completed suicide	N/A	Sucide	Lifetime	Not reported	Incident
Chan et al. 2018	Suicide attempt Family	Suicide attempt in last yr exposure SH >1 yr FAM	Family	Suicide attempt	Suicide attempt	2017	Fair	Youth	Odds ratio					9.25	2.22462	0.12394	0.0154	New Zealand	Cross-sectional	No	Passive	Self-report	Self-report	Family	Deliberate	Ever tried to kill yourself or done anything that could have killed you?	>1 year	>1 Year	Incident
Chan et al. 2018	Suicide attempt Friend	Suicide attempt in last yr exposure SH >1 yr Friend	Friend	Suicide attempt	Suicide attempt	2017	Fair	Youth	Odds ratio					7.23	1.97824	0.140061	0.0196	New Zealand	Cross-sectional	No	Passive	Self-report	Self-report	Family	Deliberate	Ever tried to kill yourself or done anything that could have killed you?	>1 year	>1 Year	Incident
Chan et al. 2018	Suicide Family	Suicide attempt in last yr exposure SUICIDE >1 yr FAM	Family	Suicide	Suicide attempt	2017	Fair	Youth	Odds ratio					8.56	2.1471	0.138209	0.0191018	New Zealand	Cross-sectional	No	Passive	Self-report	Self-report	Family	Deliberate	Ever tried to kill yourself or done anything that could have killed you?	>1 year	>1 Year	Incident
Chan et al. 2018	Suicide Friend	Suicide attempt in last yr exposure SUICIDE >1 yr Friend	Friend	Suicide	Suicide attempt	2017	Fair	Youth	Odds ratio					9.1	2.20827	0.169923	0.0289	New Zealand	Cross-sectional	No	Passive	Self-report	Self-report	Family	Deliberate	Ever tried to kill yourself or done anything that could have killed you?	>1 year	>1 Year	Incident
Cheng et al. 2000	Suicidal behaviour (composite) Family	Family history suicidal behavior	Family	Suicidal behaviour	Suicide	2000	Poor	Adult	Cohort 2x2 (All cells)	20	93	13	213	3.52357	1.25948	0.37732	0.142371	Taiwan	Case-control	Yes	Passive	Informant	Official records	First degree relative suicide or suicide attempt	No definition	Suicide official records	Lifetime	Not reported	Incident
Conner et al. 2007	Suicide Friend	Suicide in associate or relative- Table 1	Friend	Suicide	Suicide attempt	2007	Good	Adult	Cohort 2x2 (All cells)	89	188	54	223	1.95498	0.670382	0.198892	0.0396	China	Case-control	No	Passive	Official records	Informant	Blank	Blank	Deliberate self-harm	Lifetime	Not reported	Incident
Foster et al. 1999	Suicide Family	Family history of suicide Table 3	Family	Suicide	Suicide	1999	Fair	Adult	Cohort 2x2 (All cells)	19	96	10	105	2.07812	0.731466	0.415418	0.172572	Ireland	Case-control	Yes	Passive	Informant	Official records	Familt history og suicide	N/A	Death records	Lifetime	Not reported	Incident
Garfinkel et al. 1982	Suicide attempt Family	Family history of suicide attempts Table 1	Family	Suicide attempt	Suicide attempt	1982	Poor	Youth	Cohort 2x2 (All cells)	26	417	5	437	5.4494	1.69551	0.4931	0.243148	Canada	Case-control	No	Passive	Self-report	Official records	Family history of suicide attempt	No definition	Suicide attempt hospital admission	Lifetime	Not reported	Incident
Garfinkel et al. 1982	Suicide Family	Family history of completed suicide Table 1	Family	Suicide	Suicide attempt	1982	Poor	Youth	Cohort 2x2 (All cells)	11	432	5	437	2.22546	0.799965	0.54361	0.295512	Canada	Case-control	No	Passive	Self-report	Official records	Family history of completed suicide	No definition	Suicide attempt hospital admission	Lifetime	Not reported	Incident
Gould et al. 1996	Suicide attempt Family	Family history of suicidal behaviour	Family	Suicide attempt	Suicide	1996	Fair	Youth	Cohort 2x2 (All cells)	20	117	7	140	3.4188	1.22929	0.456669	0.208547	USA	Case-control	Yes	Passive	Informant	Official records	Family history of suicidal behaviour	Suicide attempt or suicide death	Suicide official records	Lifetime	Not reported	Incident
Gray et al. 2014	Suicide Family	Family history of suicide (Table 1)	Family	Suicide	Suicide	2014	Fair	Adult	Cohort 2x2 (All cells)	81	131	35	135	2.38495	0.869179	0.236555	0.056	USA	Case-control	Yes	Active	Informant	Official records	Family history of suicide	N/A	Suicide official records	Lifetime	Not reported	Incident
Hu et al. 2017	Suicide attempt Family	Maternal admission for suicide attempt	Family	Suicide attempt	Suicide attempt	2017	Good	Youth	Odds ratio					3.69	1.30563	0.0379	0.00144	Australia	Case-control	No	Passive	Official records	Official records	Family suicide	ICD hospital admission	Blank	Lifetime	Not reported	Incident
Hu et al. 2017	Suicide attempt Family	Paternal admission for suicide attempt	Family	Suicide attempt	Suicide attempt	2017	Good	Youth	Odds ratio					2.89	1.06126	0.0555	0.00308	Australia	Case-control	No	Passive	Official records	Official records	Family suicide	ICD hospital admission	Suicide attempt ICD	Lifetime	Not reported	Incident
Jollant et al. 2014	Suicidal behaviour (composite) Family	First degree relative Table 1	Family	Suicidal behaviour	Suicide	2014	Poor	Youth	Cohort 2x2 (All cells)	9	6	4	26	9.75	2.27727	0.752489	0.566239	Phillippines	Case-control	Yes	Passive	Informant	Informant	Family history of suicidal behaviour	No definition	Informant	Lifetime	Not reported	Incident
Jollant et al. 2014	Suicidal behaviour (composite) Family	Second degree relative Table 1	Family	Suicidal behaviour	Suicide	2014	Poor	Youth	Cohort 2x2 (All cells)	12	3	9	17	7.55556	2.02228	0.765899	0.586601	Phillippines	Case-control	Yes	Passive	Informant	Informant	Family history of suicidal behaviour	No definition	Informant	Lifetime	Not reported	Incident
Jollant et al. 2014	Suicidal behaviour (composite) Family	Third degree relative Table 1	Family	Suicidal behaviour	Suicide	2014	Poor	Youth	Cohort 2x2 (All cells)	13	2	20	24	7.8	2.05412	0.817673	0.66859	Phillippines	Case-control	Yes	Passive	Informant	Informant	Family history of suicidal behaviour	No definition	Informant	Lifetime	Not reported	Incident
Katibeh et al. 2018	Suicide Family	Father suicide Table 1	Family	Suicide	Suicide attempt	2018	Poor	Youth	Cohort 2x2 (All cells)	5	145	0	150	11.378	2.43168	1.48167	2.19534	Iran	Case-control	No	Passive	Self-report	Official records	Paternal death suicide	ICD	Suicide attempt hospital admission	Lifetime	Not reported	Incident
Katibeh et al. 2018	Suicide Family	Mother suicide Table 1	Family	Suicide	Suicide attempt	2018	Poor	Youth	Cohort 2x2 (All cells)	3	147	0	150	7.14237	1.96605	1.51629	2.29914	Iran	Case-control	No	Passive	Self-report	Official records	Maternal death suicide	ICD	Suicide attempt hospital admission	Lifetime	Not reported	Incident
Lewinsohn et al. 1994	Suicide attempt Friend	Attempt by Friend - Table 1 Future attempt	Friend	Suicide attempt	Suicide attempt	1994	Good	Youth	Odds ratio					3.5	1.25276	0.545945	0.298056	USA	Cohort	No	Passive	Self-report	Self-report	Friend	Suicide attempt	Ever tried to kill yourself or done anything that could have killed you?	Lifetime	Not reported	Incident
Maniam 1994	Suicidal behaviour (composite) Family	Family history of suicidal behaviour Table II	Family	Suicidal behaviour	Suicide	1994	Poor	Adult	Cohort 2x2 (All cells)	4	15	5	16	0.853333	-0.158605	0.76103	0.579167	Malaysia	Case-control	Yes	Passive	Informant	Official records	Family history of suicidal behaviour	No definition	Suicide official records	Lifetime	Not reported	Incident
Mercy et al. 2001	Suicidal behaviour (composite) Family	Suicidal behavior in a nonparent relative- Table 2	Family	Suicidal behaviour	Suicide attempt	2001	Fair	Youth	Cohort 2x2 (All cells)	50	102	149	356	1.17121	0.158035	0.198304	0.0393	USA	Case-control	No	Passive	Self-report	Official records	Family history of suicidal behaviour	No definition	Near lethal hospital admission	Lifetime	Not reported	Incident
Mercy et al. 2001	Suicidal behaviour (composite) Family	Suicidal behaviour parent- Table 2	Family	Suicidal behaviour	Suicide attempt	2001	Fair	Youth	Cohort 2x2 (All cells)	19	133	29	476	2.34483	0.852212	0.311021	0.0967	USA	Case-control	No	Passive	Self-report	Official records	Family history of suicidal behaviour	No definition	Near lethal hospital admission	Lifetime	Not reported	Incident
Mercy et al. 2001	Suicidal behaviour (composite) Friend	Suicidal behaviour in a friend or acquaintence- Table 2	Friend	Suicidal behaviour	Suicide attempt	2001	Fair	Youth	Cohort 2x2 (All cells)	61	91	293	212	0.485017	-0.723572	0.188447	0.0355	USA	Case-control	No	Passive	Self-report	Official records	Friend history of suicidal behaviour	No definition	Near lethal hospital admission	Lifetime	Not reported	Incident
Mittendorfer-Rutz et al. 2008	Suicide attempt Family	Suicide attempt FatherTable 2	Family	Suicide attempt	Suicide attempt	2008	Good	Youth	Odds ratio					3.3	1.19392	0.0465	0.00216	Sweden	Case-control	No	Passive	Official records	Official records	Family	ICD hospital admission	ICD hospital admission	Lifetime	Not reported	Incident
Mittendorfer-Rutz et al. 2008	Suicide attempt Family	Suicide attempt Mother Table 1	Family	Suicide attempt	Suicide attempt	2008	Good	Youth	Odds ratio					4.2	1.43508	0.0365	0.00133	Sweden	Case-control	No	Passive	Official records	Official records	Family	ICD hospital admission	ICD hospital admission	Lifetime	Not reported	Incident
Mittendorfer-Rutz et al. 2008	Suicide attempt Family	Suicide attempt Sibling Table 3	Family	Suicide attempt	Suicide attempt	2008	Good	Youth	Odds ratio					4.5	1.50408	0.08	0.0064	Sweden	Case-control	No	Passive	Official records	Official records	Family	ICD hospital admission	ICD hospital admission	Lifetime	Not reported	Incident
Nrugham et al. 2008	Suicide attempt Friend	Knew a friend who had attempted suicide-Table 2	Friend	Suicide attempt	Suicide attempt	2008	Poor	Youth	Cohort 2x2 (All cells)	13	24	55	173	1.70379	0.532854	0.37756	0.142552	Norway	Cohort	No	Passive	Self-report	Self-report	Knew a friend who attempted suicide	No definition	Suicidal acts	1-3 years	2 years	Incident
Palacio et al. 2007	Suicide attempt Family	Family history of suicide attempts-Tabl 2	Family	Suicide attempt	Suicide	2007	Poor	Adult	Cohort 2x2 (All cells)	29	79	22	86	1.43498	0.361153	0.322837	0.104223	Colombia	Case-control	Yes	Active	Informant	Official records	Family history of suicide attempt	No definition	intentional, self- inflicted death, with awareness of its lethal- ity.	Lifetime	Not reported	Incident
Palacio et al. 2007	Suicide Family	Family history of suicide- Table 2	Family	Suicide	Suicide	2007	Poor	Adult	Cohort 2x2 (All cells)	25	83	3	105	10.5422	2.35538	0.628415	0.394905	Colombia	Case-control	Yes	Active	Informant	Official records	Family history of suicide	intentional, self- inflicted death, with awareness of its lethal- ity.	intentional, self- inflicted death, with awareness of its lethal- ity.	Lifetime	Not reported	Incident
Phillips et al. 2002	Suicidal behaviour (composite) Family	A blood relative with suicidal behaviour- table2	Family	Suicidal behaviour	Suicide	2002	Poor	Adult	Cohort 2x2 (All cells)	109	410	29	506	4.63869	1.53443	0.219254	0.0481	China	Case-control	Yes	Active	Informant	Official records	Family history of suicidal behaviour	No definition	Blank	Lifetime	Not reported	Incident
Phillips et al. 2002	Suicidal behaviour (composite) Friend	Friends or associate had suicidal behaviour- Table 2	Friend	Suicidal behaviour	Suicide	2002	Poor	Adult	Cohort 2x2 (All cells)	232	287	121	414	2.7658	1.01733	0.135921	0.0185	China	Case-control	Yes	Active	Informant	Official records	Family history of suicidal behaviour	No definition	Blank	Lifetime	Not reported	Incident
Agerbo et al. 2003	Suicide Family	All relatives- Table 1	Family	Suicide	Suicide	2002	Good	Adult	Cohort 2x2 (All cells)	223	1371	12669	279575	3.58941	1.27799	0.0728	0.0053	Denmark	Case-control	No	Passive	Official records	Official records	Father, Mother, sibling suicide	N/A	Suicide ICD	Lifetime	Not reported	Incident
Swanson & Colman 2013	Suicide Friend	Suicide attempt ages 12-13 yr Unadjusted Exposure >1 yr (Table 4)	Friend	Suicide	Suicide attempt	2013	Fair	Youth	Odds ratio					3.07	1.12168	0.546944	0.299147	Canada	Cohort	No	Passive	Self-report	Self-report	Friend	Deliberate	Blank	Lifetime	Not reported	Incident
Swanson & Colman 2013	Suicide Friend	Suicide attempt ages 14-15 yr Unadjusted Exposure >1 yr (Table 4)	Friend	Suicide	Suicide attempt	2013	Fair	Youth	Odds ratio					2.72	1.00063	0.314328	0.0988	Canada	Cohort	No	Passive	Self-report	Self-report	Friend	Deliberate	Blank	Lifetime	Not reported	Incident
Swanson & Colman 2013	Suicide Friend	Suicide ideation ages 12-13 yr Unadjusted Exposure >1 yr (Table 4)	Friend	Suicide	Suicidal ideation	2013	Fair	Youth	Odds ratio					1.61	0.476234	0.419059	0.175611	Canada	Cohort	No	Passive	Self-report	Self-report	Friend	Deliberate	Blank	Lifetime	Not reported	Incident
Swanson & Colman 2013	Suicide Friend	Suicide ideation ages 14-15 yr Unadjusted Exposure >1 yr (Table 4)	Friend	Suicide	Suicidal ideation	2013	Fair	Youth	Odds ratio					1.65	0.500775	0.223939	0.0501	Canada	Cohort	No	Passive	Self-report	Self-report	Friend	Deliberate	Blank	Lifetime	Not reported	Incident
Thompson et al. 2011	Suicide attempt Family	Family member attempted suicide Wave III (Table 3)	Family	Suicide attempt	Suicide attempt	2011	Fair	Youth	Odds ratio					2.86	1.05082	0.356778	0.12729	USA	Cohort	No	Passive	Self-report	Self-report	Family	Deliberate	Blank	Lifetime	Not reported	Incident
Thompson et al. 2011	Suicide attempt Friend	Friend attempted suicide Wave III(Table 3)	Friend	Suicide attempt	Suicide attempt	2011	Fair	Youth	Odds ratio					2.35	0.854415	0.228251	0.0520984	USA	Cohort	No	Passive	Self-report	Self-report	Friend	Deliberate	Blank	Lifetime	Not reported	Incident
Thompson et al. 2011	Suicide Family	Family member completed suicide Wave III (Table 3)	Family	Suicide	Suicide attempt	2011	Fair	Youth	Odds ratio					1.14	0.131028	0.698354	0.487698	USA	Cohort	No	Passive	Self-report	Self-report	Family	Deliberate	Blank	Lifetime	Not reported	Incident
Thompson et al. 2011	Suicide Friend	Friend completed suicide Wave III (Table 3)	Friend	Suicide	Suicide attempt	2011	Fair	Youth	Odds ratio					1.53	0.425268	0.397877	0.158306	USA	Cohort	No	Passive	Self-report	Self-report	Friend	Deliberate	Blank	Lifetime	Not reported	Incident
Tidemalm et al. 2011	Suicide Family	Adopted child- Table 1	Family	Suicide	Suicide	2011	Good	Adult	Odds ratio					1.4	0.336472	0.334748	0.112056	Sweden	Case-control	No	Passive	Official records	Official records	Family	N/A	Suicide ICD	Lifetime	Not reported	Incident
Tidemalm et al. 2011	Suicide Family	Cousin- Table 1	Family	Suicide	Suicide	2011	Good	Adult	Odds ratio					1.5	0.405465	0.083	0.00689	Sweden	Case-control	No	Passive	Official records	Official records	Family	N/A	Suicide ICD	Lifetime	Not reported	Incident
Tidemalm et al. 2011	Suicide Family	Grandchild- Table 1	Family	Suicide	Suicide	2011	Good	Adult	Odds ratio					1.3	0.262364	0.0569	0.00324	Sweden	Case-control	No	Passive	Official records	Official records	Family	N/A	Suicide ICD	Lifetime	Not reported	Incident
Tidemalm et al. 2011	Suicide Family	Maternal half sibling- Table 1	Family	Suicide	Suicide	2011	Good	Adult	Odds ratio					1.7	0.530628	0.229071	0.0525	Sweden	Case-control	No	Passive	Official records	Official records	Family	N/A	Suicide ICD	Lifetime	Not reported	Incident
Tidemalm et al. 2011	Suicide Family	Newphew or neice- Table 1	Family	Suicide	Suicide	2011	Good	Adult	Odds ratio					1.6	0.470004	0.0779	0.00607	Sweden	Case-control	No	Passive	Official records	Official records	Family	N/A	Suicide ICD	Lifetime	Not reported	Incident
Tidemalm et al. 2011	Suicide Family	Non biological adopted child table 1	Family	Suicide	Suicide	2011	Good	Adult	Odds ratio					1.3	0.262364	0.324742	0.105457	Sweden	Case-control	No	Passive	Official records	Official records	Family	N/A	Suicide ICD	Lifetime	Not reported	Incident
Tidemalm et al. 2011	Suicide Family	Offspring- Table 1	Family	Suicide	Suicide	2011	Good	Adult	Odds ratio					2	0.693147	0.0374	0.0014	Sweden	Case-control	No	Passive	Official records	Official records	Family	N/A	Suicide ICD	Lifetime	Not reported	Incident
Tidemalm et al. 2011	Suicide Family	Paternal half sibling- Table 1	Family	Suicide	Suicide	2011	Good	Adult	Odds ratio					1.2	0.182322	0.220667	0.0487	Sweden	Case-control	No	Passive	Official records	Official records	Family	N/A	Suicide ICD	Lifetime	Not reported	Incident
Tidemalm et al. 2011	Suicide Family	Sibling- Table 1	Family	Suicide	Suicide	2011	Good	Adult	Odds ratio					3.1	1.1314	0.0569	0.00324	Sweden	Case-control	No	Passive	Official records	Official records	Family	N/A	Suicide ICD	Lifetime	Not reported	Incident
Tidemalm et al. 2011	Suicide Family	Spouse- Table 1	Family	Suicide	Suicide	2011	Good	Adult	Odds ratio					2.3	0.832909	0.0326112	0.00106	Sweden	Case-control	No	Passive	Official records	Official records	Family	N/A	Suicide ICD	Lifetime	Not reported	Incident
Tidemalm et al. 2011	Suicide Family	Twin dyzygotic oposite gender- Table 1	Family	Suicide	Suicide	2011	Good	Adult	Odds ratio					5.2	1.64866	0.516687	0.266965	Sweden	Case-control	No	Passive	Official records	Official records	Family	N/A	Suicide ICD	Lifetime	Not reported	Incident
Tidemalm et al. 2011	Suicide Family	Twin dyzygotic- Table 1	Family	Suicide	Suicide	2011	Good	Adult	Odds ratio					3	1.09861	0.579635	0.335976	Sweden	Case-control	No	Passive	Official records	Official records	Family	N/A	Suicide ICD	Lifetime	Not reported	Incident
Tidemalm et al. 2011	Suicide Family	Twin monozygotic- Table 1	Family	Suicide	Suicide	2011	Good	Adult	Odds ratio					15.4	2.73437	0.533998	0.285154	Sweden	Case-control	No	Passive	Official records	Official records	Family	N/A	Suicide ICD	Lifetime	Not reported	Incident
Vijayakumar et al. 1999	Suicide Family	Suicide in first degree relatives	Family	Suicide	Suicide	1999	Fair	Adult	Cohort 2x2 (All cells)	12	88	4	96	3.27273	1.18562	0.595914	0.355114	India	Case-control	Yes	Passive	Informant	Official records	First degree relative suicide	N/A	Suicide official records	Lifetime	Not reported	Incident
Hishinuma et al. 2018	Suicide attempt Family	Family member suicideattempt table 3	Family	Suicide attempt	Suicide attempt	2018	Fair	Youth	Cohort 2x2 (All cells)	3	43	40	1948	3.39767	1.22309	0.618144	0.382102	USA	Cohort	No	Passive	Self-report	Self-report	Family	No definition	Blank	>5 years	Not reported	Incident
Hishinuma et al. 2018	Suicide attempt Friend	Friend sucide attempt table 3	Friend	Suicide attempt	Suicide attempt	2018	Fair	Youth	Cohort 2x2 (All cells)	10	193	35	1796	2.65877	0.977864	0.366483	0.13431	USA	Cohort	No	Passive	Self-report	Self-report	Friend	No definition	Blank	>5 years	Not reported	Incident
Giupponi et al. 2018	Suicide Family	Multivariae Family suicidal history Table 2	Family	Suicide	Suicide	2018	Fair	Adult	Odds ratio					2.86	1.05082	0.438886	0.192621	Italy	Case-control	Yes	Passive	Informant	Official records	Family	N/A	Suicide official records	Lifetime	Not reported	Incident
Lee et al. 2018	Suicide Family	Parent suicide and risk of offspring suicide table 2	Family	Suicide	Suicide	2018	Good	Youth	Cohort 2x2 (All cells)	115	248	40134	397833	4.59658	1.52531	0.11294	0.0128	Taiwan	Case-control	Yes	Passive	Official records	Official records	Parent	N/A	Suicide official records	Lifetime	Not reported	Incident
Liu et al. 2019	Suicide Family	Family history of suicide Table 2	Family	Suicide	Suicide	2019	Fair	Adult	Cohort 2x2 (All cells)	31	159	4	186	9.06604	2.20454	0.542147	0.293924	China	Case-control	Yes	Passive	Informant	Official records	Family	N/A	Suicide official records	Lifetime	Not reported	Incident
Gravseth et al. 2010	Suicide Family	Parent suicide male	Family	Suicide	Suicide	2010	Good	Adult	Cohort 2x2 (All cells)	18	1125	2295	306607	2.13757	0.759667	0.238502	0.0569	Norway	Cohort	No	Passive	Official records	Official records	Family	N/A	Suicide ICD	Lifetime	Not reported	Incident
Gravseth et al. 2010	Suicide Family	Parent suicide female	Family	Suicide	Suicide	2010	Good	Adult	Cohort 2x2 (All cells)	12	251	2167	292064	6.44357	1.86308	0.296281	0.0878	Norway	Cohort	No	Passive	Official records	Official records	Family	N/A	Suicide ICD	Lifetime	Not reported	Incident
Christiansen 2011	Suicide Family	Males SB parent exp	Family	Suicide	Suicide attempt	2011	Good	Youth	Cohort 2x2 (All cells)	8	681	27	14075	6.12389	1.8122	0.404446	0.163577	Denmark	Case-control	No	Passive	Official records	Official records	Family	ICD	Blank	Lifetime	Not reported	Incident
Christiansen 2011	Suicide Family	Females SB parent exp	Family	Suicide	Suicide attempt	2011	Good	Youth	Cohort 2x2 (All cells)	18	2530	165	52237	2.2524	0.811998	0.249059	0.062	Denmark	Case-control	No	Passive	Official records	Official records	Family	ICD	Blank	Lifetime	Not reported	Incident
